# Supplementary material for: 50 Years of Cetacean Strandings Reveal a Concerning Rise in Chilean Patagonia
Source: Sci Rep. 2020 Jun 11;10:9511. doi: 10.1038/s41598-020-66484-x (PMC7290033; doi:10.1038/s41598-020-66484-x)
Supplement: Supplementary file 1 — Dataset 1. [file 41598_2020_66484_MOESM1_ESM.xlsx]

## Sheet: Sheet2
Sum of Individual (N°)	Column Labels
Row Labels	1	2	3	4	5	6	7	8	9	10	11	12	(blank)	Grand Total
1968	1	2									1			4
1969							1							1
1972	3													3
1974	1													1
1975		1												1
1976												1		1
1977			1				5				1	3		10
1978	2	3			2	6	1							14
1979	3			125	2		2							132
1980		1								1				2
1981								17						17
1983	4						103							107
1984	2				1									3
1986	11	2				1	2	2		1				19
1987	4			1							2			7
1988	1						1							2
1989	1		181					1		1		1		185
1990	1													1
1991				2					2					4
1992	1			1			1							3
1994		1		1										2
1995	3	4	2		1					1				11
1996	1	1												2
1997												1		1
1998	4	2			3					1	1			11
1999		2				1			1		1			5
2000	2	1												3
2003						1	1		1	2				5
2004			1	2			1			1				5
2005	2		1				1							4
2006								12			3			15
2008										2	1			3
2009	7		1	1		2	2	1	1	2				17
2010	4	8		16	1	2	2	4		9		1		47
2011	6		1	2	2	13		1	1	2	2	1		31
2012	4	4	2	2	1				1			3		17
2013	3	93	6	3	2			10			1	3		121
2014	3	8	1		1	2	5	1	2	7	1	1		32
2015	13	1	369	2	2	1	3	4	2	3	2	5		407
2016	5	3	2	2	3		126	2	2	2	2	2		151
2017	2	5	5	3	1	4	3	3	5	1	2	26		60
2018	2	9	4	5	3	4	3	5	5	2		6		48
2019	6	3	33	6	4	5	3	3	5	6	3	4		81
2020	11													11
(blank)
Grand Total	113	154	610	174	29	42	266	66	28	44	23	58		1607

## Sheet: Sheet3
	1	2	3	4	5	6	7	8	9	10	11	12				1968	1969	1970	1971	1972	1973	1974	1975	1976	1977	1978	1979	1980	1981	1982	1983	1984	1985	1986	1987	1988	1989	1990	1991	1992	1993	1994	1995	1996	1997	1998	1999	2000	2001
1968	1	2	0	0	0	0	0	0	0	0	1	0			1
1969	0	0	0	0	0	0	1	0	0	0	0	0			2
1970	0	0	0	0	0	0	0	0	0	0	0	0			3
1971	0	0	0	0	0	0	0	0	0	0	0	0			4
1972	3	0	0	0	0	0	0	0	0	0	0	0			5
1973	0	0	0	0	0	0	0	0	0	0	0	0			6
1974	1	0	0	0	0	0	0	0	0	0	0	0			7
1975	0	1	0	0	0	0	0	0	0	0	0	0			8
1976	0	0	0	0	0	0	0	0	0	0	0	1			9
1977	0	0	1	0	0	0	5	0	0	0	1	3			10
1978	2	3	0	0	2	6	1	0	0	0	0	0			11
1979	3	0	0	125	2	0	2	0	0	0	0	0			12
1980	0	1	0	0	0	0	0	0	0	1	0	0
1981	0	0	0	0	0	0	0	17	0	0	0	0
1982	0	0	0	0	0	0	0	0	0	0	0	0
1983	4	0	0	0	0	0	103	0	0	0	0	0
1984	2	0	0	0	1	0	0	0	0	0	0	0
1985	0	0	0	0	0	0	0	0	0	0	0	0
1986	11	2	0	0	0	1	2	2	0	1	0	0
1987	4	0	0	1	0	0	0	0	0	0	2	0
1988	1	0	0	0	0	0	1	0	0	0	0	0
1989	1	0	181	0	0	0	0	1	0	1	0	1
1990	1	0	0	0	0	0	0	0	0	0	0	0
1991	0	0	0	2	0	0	0	0	2	0	0	0
1992	1	0	0	1	0	0	1	0	0	0	0	0
1993	0	0	0	0	0	0	0	0	0	0	0	0
1994	0	1	0	1	0	0	0	0	0	0	0	0
1995	3	4	2	0	1	0	0	0	0	1	0	0
1996	1	1	0	0	0	0	0	0	0	0	0	0
1997	0	0	0	0	0	0	0	0	0	0	0	1
1998	4	2	0	0	3	0	0	0	0	1	1	0
1999	0	2	0	0	0	1	0	0	1	0	1	0
2000	2	1	0	0	0	0	0	0	0	0	0	0
2001	0	0	0	0	0	0	0	0	0	0	0	0
2002	0	0	0	0	0	0	0	0	0	0	0	0
2003	0	0	0	0	0	1	1	0	1	2	0	0
2004	0	0	1	2	0	0	1	0	0	1	0	0
2005	2	0	1	0	0	0	1	0	0	0	0	0
2006	0	0	0	0	0	0	0	12	0	0	3	0
2007	0	0	0	0	0	0	0	0	0	0	0	0
2008	0	0	0	0	0	0	0	0	0	2	1	0
2009	7	0	1	1	0	2	2	1	1	2	0	0
2010	4	8	0	16	1	2	2	4	0	9	0	1
2011	6	0	1	2	2	13	0	1	1	2	2	1
2012	4	4	2	2	1	0	0	0	1	0	0	3
2013	3	93	6	3	2	0	0	10	0	0	1	3
2014	3	8	1	0	1	2	5	1	2	7	1	1
2015	13	1	369	2	2	1	3	4	2	3	2	5
2016	5	3	2	2	3	0	126	2	2	2	2	2
2017	2	5	5	3	1	4	3	3	5	1	2	26
2018	2	9	4	5	3	4	3	5	5	2	0	6
2019	6	3	33	6	4	5	3	3	5	6	3	4
2020	11
[truncated: 18 more columns]

## Sheet: Sheet4
date	event	whale
1968-01-01	1	1
1968-02-01	1	2
1968-03-01	0	0
1968-04-01	0	0
1968-05-01	0	0
1968-06-01	0	0
1968-07-01	0	0
1968-08-01	0	0
1968-09-01	0	0
1968-10-01	0	0
1968-11-01	1	1
1968-12-01	0	0
1969-01-01	0	0
1969-02-01	0	0
1969-03-01	0	0
1969-04-01	0	0
1969-05-01	0	0
1969-06-01	0	0
1969-07-01	1	1
1969-08-01	0	0
1969-09-01	0	0
1969-10-01	0	0
1969-11-01	0	0
1969-12-01	0	0
1970-01-01	0	0
1970-02-01	0	0
1970-03-01	0	0
1970-04-01	0	0
1970-05-01	0	0
1970-06-01	0	0
1970-07-01	0	0
1970-08-01	0	0
1970-09-01	0	0
1970-10-01	0	0
1970-11-01	0	0
1970-12-01	0	0
1971-01-01	0	0
1971-02-01	0	0
1971-03-01	0	0
1971-04-01	0	0
1971-05-01	0	0
1971-06-01	0	0
1971-07-01	0	0
1971-08-01	0	0
1971-09-01	0	0
1971-10-01	0	0
1971-11-01	0	0
1971-12-01	0	0
1972-01-01	1	3
1972-02-01	0	0
1972-03-01	0	0
1972-04-01	0	0
1972-05-01	0	0
1972-06-01	0	0
1972-07-01	0	0
1972-08-01	0	0
1972-09-01	0	0
1972-10-01	0	0
1972-11-01	0	0
1972-12-01	0	0
1973-01-01	0	0
1973-02-01	0	0
1973-03-01	0	0
1973-04-01	0	0
1973-05-01	0	0
1973-06-01	0	0
1973-07-01	0	0
1973-08-01	0	0
1973-09-01	0	0
1973-10-01	0	0
1973-11-01	0	0
1973-12-01	0	0
1974-01-01	1	1
1974-02-01	0	0
1974-03-01	0	0
1974-04-01	0	0
1974-05-01	0	0
1974-06-01	0	0
1974-07-01	0	0
1974-08-01	0	0
1974-09-01	0	0
1974-10-01	0	0
1974-11-01	0	0
1974-12-01	0	0
1975-01-01	0	0
1975-02-01	1	1
1975-03-01	0	0
1975-04-01	0	0
1975-05-01	0	0
1975-06-01	0	0
1975-07-01	0	0
1975-08-01	0	0
1975-09-01	0	0
1975-10-01	0	0
1975-11-01	0	0
1975-12-01	0	0
1976-01-01	0	0
1976-02-01	0	0
1976-03-01	0	0
1976-04-01	0	0
1976-05-01	0	0
1976-06-01	0	0
1976-07-01	0	0
1976-08-01	0	0
1976-09-01	0	0
1976-10-01	0	0
1976-11-01	0	0
1976-12-01	1	1
1977-01-01	0	0
1977-02-01	0	0
1977-03-01	1	1
1977-04-01	0	0
1977-05-01	0	0
1977-06-01	0	0
1977-07-01	5	5
1977-08-01	0	0
1977-09-01	0	0
1977-10-01	0	0
1977-11-01	1	1
1977-12-01	1	3
1978-01-01	1	2
1978-02-01	2	3
1978-03-01	0	0
1978-04-01	0	0
1978-05-01	2	2
1978-06-01	5	6
1978-07-01	1	1
1978-08-01	0	0
1978-09-01	0	0
1978-10-01	0	0
1978-11-01	0	0
1978-12-01	0	0
1979-01-01	1	3
1979-02-01	0	0
1979-03-01	0	0
1979-04-01	1	125
1979-05-01	2	2
1979-06-01	0	0
1979-07-01	1	2
1979-08-01	0	0
1979-09-01	0	0
1979-10-01	0	0
1979-11-01	0	0
1979-12-01	0	0
1980-01-01	0	0
1980-02-01	1	1
1980-03-01	0	0
1980-04-01	0	0
1980-05-01	0	0
1980-06-01	0	0
1980-07-01	0	0
1980-08-01	0	0
1980-09-01	0	0
1980-10-01	1	1
1980-11-01	0	0
1980-12-01	0	0
1981-01-01	0	0
1981-02-01	0	0
1981-03-01	0	0
1981-04-01	0	0
1981-05-01	0	0
1981-06-01	0	0
1981-07-01	0	0
1981-08-01	1	17
1981-09-01	0	0
1981-10-01	0	0
1981-11-01	0	0
1981-12-01	0	0
1982-01-01	0	0
1982-02-01	0	0
1982-03-01	0	0
1982-04-01	0	0
1982-05-01	0	0
1982-06-01	0	0
1982-07-01	0	0
1982-08-01	0	0
1982-09-01	0	0
1982-10-01	0	0
1982-11-01	0	0
1982-12-01	0	0
1983-01-01	3	4
1983-02-01	0	0
1983-03-01	0	0
1983-04-01	0	0
1983-05-01	0	0
1983-06-01	0	0
1983-07-01	1	103
1983-08-01	0	0
1983-09-01	0	0
1983-10-01	0	0
1983-11-01	0	0
1983-12-01	0	0
1984-01-01	2	2
1984-02-01	0	0
1984-03-01	0	0
1984-04-01	0	0
1984-05-01	1	1
1984-06-01	0	0
1984-07-01	0	0
1984-08-01	0	0
1984-09-01	0	0
1984-10-01	0	0
1984-11-01	0	0
1984-12-01	0	0
1985-01-01	0	0
1985-02-01	0	0
1985-03-01	0	0
1985-04-01	0	0
1985-05-01	0	0
1985-06-01	0	0
1985-07-01	0	0
1985-08-01	0	0
1985-09-01	0	0
1985-10-01	0	0
1985-11-01	0	0
1985-12-01	0	0
1986-01-01	1	11
1986-02-01	2	2
1986-03-01	0	0
1986-04-01	0	0
1986-05-01	0	0
1986-06-01	1	1
1986-07-01	2	2
1986-08-01	2	2
1986-09-01	0	0
1986-10-01	1	1
1986-11-01	0	0
1986-12-01	0	0
1987-01-01	1	4
1987-02-01	0	0
1987-03-01	0	0
1987-04-01	1	1
1987-05-01	0	0
1987-06-01	0	0
1987-07-01	0	0
1987-08-01	0	0
1987-09-01	0	0
1987-10-01	0	0
1987-11-01	2	2
1987-12-01	0	0
1988-01-01	1	1
1988-02-01	0	0
1988-03-01	0	0
1988-04-01	0	0
1988-05-01	0	0
1988-06-01	0	0
1988-07-01	1	1
1988-08-01	0	0
1988-09-01	0	0
1988-10-01	0	0
1988-11-01	0	0
1988-12-01	0	0
1989-01-01	1	1
1989-02-01	0	0
1989-03-01	1	181
1989-04-01	0	0
1989-05-01	0	0
1989-06-01	0	0
1989-07-01	0	0
1989-08-01	1	1
1989-09-01	0	0
1989-10-01	1	1
1989-11-01	0	0
1989-12-01	1	1
1990-01-01	1	1
1990-02-01	0	0
1990-03-01	0	0
1990-04-01	0	0
1990-05-01	0	0
1990-06-01	0	0
1990-07-01	0	0
1990-08-01	0	0
1990-09-01	0	0
1990-10-01	0	0
1990-11-01	0	0
1990-12-01	0	0
1991-01-01	0	0
1991-02-01	0	0
1991-03-01	0	0
1991-04-01	2	2
1991-05-01	0	0
1991-06-01	0	0
1991-07-01	0	0
1991-08-01	0	0
1991-09-01	2	2
1991-10-01	0	0
1991-11-01	0	0
1991-12-01	0	0
1992-01-01	1	1
1992-02-01	0	0
1992-03-01	0	0
1992-04-01	1	1
1992-05-01	0	0
1992-06-01	0	0
1992-07-01	1	1
1992-08-01	0	0
1992-09-01	0	0
1992-10-01	0	0
1992-11-01	0	0
1992-12-01	0	0
1993-01-01	0	0
1993-02-01	0	0
1993-03-01	0	0
1993-04-01	0	0
1993-05-01	0	0
1993-06-01	0	0
1993-07-01	0	0
1993-08-01	0	0
1993-09-01	0	0
1993-10-01	0	0
1993-11-01	0	0
1993-12-01	0	0
1994-01-01	0	0
1994-02-01	1	1
1994-03-01	0	0
1994-04-01	1	1
1994-05-01	0	0
1994-06-01	0	0
1994-07-01	0	0
1994-08-01	0	0
1994-09-01	0	0
1994-10-01	0	0
1994-11-01	0	0
1994-12-01	0	0
1995-01-01	3	3
1995-02-01	3	4
1995-03-01	1	2
1995-04-01	0	0
1995-05-01	1	1
1995-06-01	0	0
1995-07-01	0	0
1995-08-01	0	0
1995-09-01	0	0
1995-10-01	1	1
1995-11-01	0	0
1995-12-01	0	0
1996-01-01	1	1
1996-02-01	1	1
1996-03-01	0	0
1996-04-01	0	0
1996-05-01	0	0
1996-06-01	0	0
1996-07-01	0	0
1996-08-01	0	0
1996-09-01	0	0
1996-10-01	0	0
1996-11-01	0	0
1996-12-01	0	0
1997-01-01	0	0
1997-02-01	0	0
1997-03-01	0	0
1997-04-01	0	0
1997-05-01	0	0
1997-06-01	0	0
1997-07-01	0	0
1997-08-01	0	0
1997-09-01	0	0
1997-10-01	0	0
1997-11-01	0	0
1997-12-01	1	1
1998-01-01	3	4
1998-02-01	2	2
1998-03-01	0	0
1998-04-01	0	0
1998-05-01	2	3
1998-06-01	0	0
1998-07-01	0	0
1998-08-01	0	0
1998-09-01	0	0
1998-10-01	1	1
1998-11-01	1	1
1998-12-01	0	0
1999-01-01	0	0
1999-02-01	2	2
1999-03-01	0	0
1999-04-01	0	0
1999-05-01	0	0
1999-06-01	1	1
1999-07-01	0	0
1999-08-01	0	0
1999-09-01	1	1
1999-10-01	0	0
1999-11-01	1	1
1999-12-01	0	0
2000-01-01	2	2
2000-02-01	1	1
2000-03-01	0	0
2000-04-01	0	0
2000-05-01	0	0
2000-06-01	0	0
2000-07-01	0	0
2000-08-01	0	0
2000-09-01	0	0
2000-10-01	0	0
2000-11-01	0	0
2000-12-01	0	0
2001-01-01	0	0
2001-02-01	0	0
2001-03-01	0	0
2001-04-01	0	0
2001-05-01	0	0
2001-06-01	0	0
2001-07-01	0	0
2001-08-01	0	0
2001-09-01	0	0
2001-10-01	0	0
2001-11-01	0	0
2001-12-01	0	0
2002-01-01	0	0
2002-02-01	0	0
2002-03-01	0	0
2002-04-01	0	0
2002-05-01	0	0
2002-06-01	0	0
2002-07-01	0	0
2002-08-01	0	0
2002-09-01	0	0
2002-10-01	0	0
2002-11-01	0	0
2002-12-01	0	0
2003-01-01	0	0
2003-02-01	0	0
2003-03-01	0	0
2003-04-01	0	0
2003-05-01	0	0
2003-06-01	1	1
2003-07-01	1	1
2003-08-01	0	0
2003-09-01	1	1
2003-10-01	2	2
2003-11-01	0	0
2003-12-01	0	0
2004-01-01	0	0
2004-02-01	0	0
2004-03-01	1	1
2004-04-01	1	2
2004-05-01	0	0
2004-06-01	0	0
2004-07-01	1	1
2004-08-01	0	0
2004-09-01	0	0
2004-10-01	1	1
2004-11-01	0	0
2004-12-01	0	0
2005-01-01	2	2
2005-02-01	0	0
2005-03-01	1	1
2005-04-01	0	0
2005-05-01	0	0
2005-06-01	0	0
2005-07-01	1	1
2005-08-01	0	0
2005-09-01	0	0
2005-10-01	0	0
2005-11-01	0	0
2005-12-01	0	0
2006-01-01	0	0
2006-02-01	0	0
2006-03-01	0	0
2006-04-01	0	0
2006-05-01	0	0
2006-06-01	0	0
2006-07-01	0	0
2006-08-01	1	12
2006-09-01	0	0
2006-10-01	0	0
2006-11-01	2	3
2006-12-01	0	0
2007-01-01	0	0
2007-02-01	0	0
2007-03-01	0	0
2007-04-01	0	0
2007-05-01	0	0
2007-06-01	0	0
2007-07-01	0	0
2007-08-01	0	0
2007-09-01	0	0
2007-10-01	0	0
2007-11-01	0	0
2007-12-01	0	0
2008-01-01	0	0
2008-02-01	0	0
2008-03-01	0	0
2008-04-01	0	0
2008-05-01	0	0
2008-06-01	0	0
2008-07-01	0	0
2008-08-01	0	0
2008-09-01	0	0
2008-10-01	2	2
2008-11-01	1	1
2008-12-01	0	0
2009-01-01	6	7
2009-02-01	0	0
2009-03-01	1	1
2009-04-01	1	1
2009-05-01	0	0
2009-06-01	2	2
2009-07-01	1	2
2009-08-01	1	1
2009-09-01	1	1
2009-10-01	1	2
2009-11-01	0	0
2009-12-01	0	0
2010-01-01	4	4
2010-02-01	6	8
2010-03-01	0	0
2010-04-01	2	16
2010-05-01	1	1
2010-06-01	2	2
2010-07-01	2	2
2010-08-01	1	4
2010-09-01	0	0
2010-10-01	5	9
2010-11-01	0	0
2010-12-01	1	1
2011-01-01	4	6
2011-02-01	0	0
2011-03-01	1	1
2011-04-01	2	2
2011-05-01	1	2
2011-06-01	1	13
2011-07-01	0	0
2011-08-01	1	1
2011-09-01	1	1
2011-10-01	2	2
2011-11-01	2	2
2011-12-01	1	1
2012-01-01	4	4
2012-02-01	4	4
2012-03-01	1	2
2012-04-01	2	2
2012-05-01	1	1
2012-06-01	0	0
2012-07-01	0	0
2012-08-01	0	0
2012-09-01	1	1
2012-10-01	0	0
2012-11-01	0	0
2012-12-01	1	3
2013-01-01	3	3
2013-02-01	4	93
2013-03-01	2	6
2013-04-01	2	3
2013-05-01	2	2
2013-06-01	0	0
2013-07-01	0	0
2013-08-01	1	10
2013-09-01	0	0
2013-10-01	0	0
2013-11-01	1	1
2013-12-01	3	3
2014-01-01	2	3
2014-02-01	7	8
2014-03-01	1	1
2014-04-01	0	0
2014-05-01	1	1
2014-06-01	2	2
2014-07-01	3	5
2014-08-01	1	1
2014-09-01	2	2
2014-10-01	2	7
2014-11-01	1	1
2014-12-01	1	1
2015-01-01	13	13
2015-02-01	1	1
2015-03-01	3	369
2015-04-01	2	2
2015-05-01	2	2
2015-06-01	1	1
2015-07-01	3	3
2015-08-01	4	4
2015-09-01	2	2
2015-10-01	3	3
2015-11-01	2	2
2015-12-01	5	5
2016-01-01	5	5
2016-02-01	2	3
2016-03-01	2	2
2016-04-01	2	2
2016-05-01	3	3
2016-06-01	0	0
2016-07-01	3	126
2016-08-01	2	2
2016-09-01	2	2
2016-10-01	2	2
2016-11-01	2	2
2016-12-01	2	2
2017-01-01	2	2
2017-02-01	5	5
2017-03-01	5	5
2017-04-01	3	3
2017-05-01	1	1
2017-06-01	4	4
2017-07-01	3	3
2017-08-01	3	3
2017-09-01	5	5
2017-10-01	1	1
2017-11-01	2	2
2017-12-01	2	26
2018-01-01	2	2
2018-02-01	9	9
2018-03-01	4	4
2018-04-01	5	5
2018-05-01	3	3
2018-06-01	4	4
2018-07-01	3	3
2018-08-01	5	5
2018-09-01	4	5
2018-10-01	2	2
2018-11-01	0	0
2018-12-01	6	6
2019-01-01	6	6
2019-02-01	3	3
2019-03-01	5	33
2019-04-01	5	6
2019-05-01	4	4
2019-06-01	5	5
2019-07-01	3	3
2019-08-01	2	3
2019-09-01	4	5
2019-10-01	6	6
2019-11-01	3	3
2019-12-01	4	4
2020-01-01	11	11

## Sheet: Sheet1
Common Name	Scientific Name	Family	Individual (N°)	Event (N°)	Latitude	Longitude	Date	Date2	year	Region
Layard's Beaked Whale	Mesoplodon layardii	Ziphiidae	1	1	-53.086	-70.8714	1968-01-01	1	1968	Magallanes
Southern Right Whale Dolphin	Lissodelphis peronii	Delphinidae	2	1	-32.9297	-71.5389	1968-02-12	2	1968	Valparaíso
Pygmy Sperm Whale	Kogia breviceps	Kogidae	1	1	-33.6062	-78.8719	1968-11-08	11	1968	Valparaíso
Pygmy Sperm Whale	Kogia breviceps	Kogidae	1	1	-33.0311	-71.5902	1969-07-01	7	1969	Valparaíso
Sperm Whale	Physeter macrocephalus	Physiteridae	3	1	-53.4183	-69.3226	1972-01-01	1	1972	Magallanes
Cuvier's Beaked Whale	Ziphius cavirostris	Ziphiidae	1	1	-52.3983	-68.435	1974-01-01	1	1974	Magallanes
Commerson's Dolphin	Cephalorhynchus commersonii	Delphinidae	1	1	-53.4183	-69.3226	1975-02-01	2	1975	Magallanes
Peale's Dolphin	Lagenorhynchus australis	Delphinidae	1	1	-53.4808	-70.7833	1976-12-01	12	1976	Magallanes
Sperm Whale	Physeter macrocephalus	Physiteridae	1	1	-52.6634	-69.0263	1977-03-01	3	1977	Magallanes
Arnoux's Beaked Whale	Berardius arnuxii	Ziphiidae	1	1	-53.4183	-69.3226	1977-07-01	7	1977	Magallanes
Commerson's Dolphin	Cephalorhynchus commersonii	Delphinidae	1	1	-53.1511	-70.8846	1977-07-01	7	1977	Magallanes
Peale's Dolphin	Lagenorhynchus australis	Delphinidae	1	1	-53.4808	-70.7833	1977-07-01	7	1977	Magallanes
Killer Whale	Orcinus orca	Delphinidae	1	1	-53.4183	-69.3226	1977-07-01	7	1977	Magallanes
Sperm Whale	Physeter macrocephalus	Physiteridae	1	1	-52.5368	-69.3366	1977-07-01	7	1977	Magallanes
Peale's Dolphin	Lagenorhynchus australis	Delphinidae	1	1	-52.3923	-68.4343	1977-11-01	11	1977	Magallanes
Sperm Whale	Physeter macrocephalus	Physiteridae	3	1	-52.5368	-69.3366	1977-12-01	12	1977	Magallanes
Arnoux's Beaked Whale	Berardius arnuxii	Ziphiidae	2	1	-53.4808	-70.7833	1978-01-01	1	1978	Magallanes
Short-finned Whale	Globicephala macrorhynchus	Delphinidae	2	1	-52.3983	-68.435	1978-02-13	2	1978	Magallanes
Short-finned Whale	Globicephala macrorhynchus	Delphinidae	1	1	-52.5368	-69.3366	1978-02-13	2	1978	Magallanes
Spectacled Porpoise	Phocoena dioptrica	Phocoenidae	1	1	-52.55	-69	1978-05-01	5	1978	Magallanes
Short-finned Whale	Globicephala macrorhynchus	Delphinidae	1	1	-52.5433	-68.7755	1978-05-16	5	1978	Magallanes
Commerson's Dolphin	Cephalorhynchus commersonii	Delphinidae	1	1	-52.5368	-69.3366	1978-06-01	6	1978	Magallanes
Commerson's Dolphin	Cephalorhynchus commersonii	Delphinidae	1	1	-52.3983	-68.435	1978-06-01	6	1978	Magallanes
Southern Right Whale Dolphin	Lissodelphis peronii	Delphinidae	1	1	-52.55	-69	1978-06-01	6	1978	Magallanes
Short-finned Whale	Globicephala macrorhynchus	Delphinidae	1	1	-52.5368	-69.3366	1978-06-13	6	1978	Magallanes
Short-finned Whale	Globicephala macrorhynchus	Delphinidae	2	1	-52.2514	-73.7746	1978-06-14	6	1978	Magallanes
Commerson's Dolphin	Cephalorhynchus commersonii	Delphinidae	1	1	-53	-72.5	1978-07-01	7	1978	Magallanes
Layard's Beaked Whale	Mesoplodon layardii	Ziphiidae	3	1	-55.0833	-67.6667	1979-01-01	1	1979	Magallanes
Long-finned Whale	Globicephala melas	Delphinidae	125	1	-55.1797	-67.4891	1979-04-01	4	1979	Magallanes
Cuvier's Beaked Whale	Ziphius cavirostris	Ziphiidae	1	1	-52.5433	-68.7755	1979-05-01	5	1979	Magallanes
Southern Right Whale Dolphin	Lissodelphis peronii	Delphinidae	1	1	-32.5036	-71.4428	1979-05-05	5	1979	Valparaíso
Commerson's Dolphin	Cephalorhynchus commersonii	Delphinidae	2	1	-52.5433	-68.7755	1979-07-01	7	1979	Magallanes
Southern Right Whale Dolphin	Lissodelphis peronii	Delphinidae	1	1	-25.1801	-70.4418	1980-02-01	2	1980	Antofagasta
Peale's Dolphin	Lagenorhynchus australis	Delphinidae	1	1	-53.2997	-68.4575	1980-10-23	10	1980	Magallanes
Sperm Whale	Physeter macrocephalus	Physiteridae	17	1	-52.5846	-69.2509	1981-08-01	8	1981	Magallanes
Short-finned Whale	Globicephala macrorhynchus	Delphinidae	2	1	-21.9662	-70.1766	1983-01-01	1	1983	Antofagasta
Southern Right Whale Dolphin	Lissodelphis peronii	Delphinidae	1	1	-36.5372	-72.977	1983-01-01	1	1983	Biobío
Common Bottlenose Dolphin	Tursiops truncatus	Delphinidae	1	1	-29.2469	-71.4617	1983-01-01	1	1983	Coquimbo
False Killer Whale	Pseudorca crassidens	Delphinidae	103	1	-29.2469	-71.4617	1983-07-17	7	1983	Coquimbo
Southern Right Whale Dolphin	Lissodelphis peronii	Delphinidae	1	1	-36.4779	-72.9112	1984-01-01	1	1984	Biobío
Cuvier's Beaked Whale	Ziphius cavirostris	Ziphiidae	1	1	-33.6778	-78.9383	1984-01-01	1	1984	Valparaíso
Peale's Dolphin	Lagenorhynchus australis	Delphinidae	1	1	-54.4081	-66.561	1984-05-01	5	1984	Magallanes
Minke Whale	Balaenoptera acutorostrata	Balaenopteridae	11	1	-55.0833	-67.6667	1986-01-01	1	1986	Magallanes
Sperm Whale	Physeter macrocephalus	Physiteridae	1	1	-23.5153	-70.6283	1986-02-01	2	1986	Antofagasta
Southern Right Whale Dolphin	Lissodelphis peronii	Delphinidae	1	1	-33.9534	-71.8706	1986-02-01	2	1986	O'Higgins
Spade-toothed Whale	Mesoplodon traversii	Ziphiidae	1	1	-33.6778	-78.9383	1986-06-01	6	1986	Valparaíso
Southern Right Whale Dolphin	Lissodelphis peronii	Delphinidae	1	1	-25.1772	-70.4427	1986-07-01	7	1986	Antofagasta
Sperm Whale	Physeter macrocephalus	Physiteridae	1	1	-23.1	-70.45	1986-07-01	7	1986	Antofagasta
Burmeister's porpoise	Phocoena spinipinnis	Phocoenidae	1	1	-23.7594	-70.4642	1986-08-13	8	1986	Antofagasta
Dusky Dolphin	Lagenorhynchus obscurus	Delphinidae	1	1	-23.5459	-70.3988	1986-08-28	8	1986	Antofagasta
Peale's Dolphin	Lagenorhynchus australis	Delphinidae	1	1	-53.3034	-70.3659	1986-10-31	10	1986	Magallanes
Short-finned Whale	Globicephala macrorhynchus	Delphinidae	4	1	-27.4892	-70.8861	1987-01-01	1	1987	Atacama
Short-beaked Common Dolphin	Delphinus delphis	Delphinidae	1	1	-33.7746	-80.7566	1987-04-01	4	1987	Valparaíso
Southern Right Whale Dolphin	Lissodelphis peronii	Delphinidae	1	1	-39.4305	-73.2157	1987-11-11	11	1987	Los Ríos
Southern Right Whale Dolphin	Lissodelphis peronii	Delphinidae	1	1	-43.6114	-74.8125	1987-11-23	11	1987	Los Lagos
Striped Dolphin	Stenella coeruleoalba	Delphinidae	1	1	-33.6778	-78.9383	1988-01-01	1	1988	Valparaíso
Risso's Dolphin	Grampus griseus	Delphinidae	1	1	-25.1706	-70.4474	1988-07-01	7	1988	Antofagasta
Southern Right Whale Dolphin	Lissodelphis peronii	Delphinidae	1	1	-29.0667	-71.4833	1989-01-01	1	1989	Atacama
False Killer Whale	Pseudorca crassidens	Delphinidae	181	1	-52.4504	-69.5437	1989-03-07	3	1989	Magallanes
Short-finned Whale	Globicephala macrorhynchus	Delphinidae	1	1	-33.3601	-71.6707	1989-08-21	8	1989	Valparaíso
Southern Right Whale	Eubalaena australis	Balaenidae	1	1	-37.2068	-73.528	1989-10-23	10	1989	Biobío
Peale's Dolphin	Lagenorhynchus australis	Delphinidae	1	1	-52.3983	-68.435	1989-12-06	12	1989	Magallanes
Blainville's Beaked Whale	Mesoplodon densirostris	Ziphiidae	1	1	-41.7852	-73.4387	1990-01-01	1	1990	Los Lagos
Southern Right Whale Dolphin	Lissodelphis peronii	Delphinidae	1	1	-29.2469	-71.4617	1991-04-23	4	1991	Coquimbo
Short-beaked Common Dolphin	Delphinus delphis	Delphinidae	1	1	-29.2469	-71.4617	1991-04-23	4	1991	Coquimbo
Common Bottlenose Dolphin	Tursiops truncatus	Delphinidae	1	1	-29.0654	-71.4805	1991-09-15	9	1991	Atacama
Southern Right Whale Dolphin	Lissodelphis peronii	Delphinidae	1	1	-27.3319	-70.9355	1991-09-19	9	1991	Atacama
Southern Right Whale Dolphin	Lissodelphis peronii	Delphinidae	1	1	-29.0654	-71.4805	1992-01-01	1	1992	Atacama
Sperm Whale	Physeter macrocephalus	Physiteridae	1	1	-29.0319	-71.497	1992-04-23	4	1992	Atacama
Killer Whale	Orcinus orca	Delphinidae	1	1	-29.2566	-71.432	1992-07-25	7	1992	Coquimbo
Peale's Dolphin	Lagenorhynchus australis	Delphinidae	1	1	-53.0868	-68.2323	1994-02-15	2	1994	Magallanes
False Killer Whale	Pseudorca crassidens	Delphinidae	1	1	-27.15	-109.383	1994-04-29	4	1994	Valparaíso
Sperm Whale	Physeter macrocephalus	Physiteridae	1	1	-37.2356	-73.3136	1995-01-01	1	1995	Biobío
Short-beaked Common Dolphin	Delphinus delphis	Delphinidae	1	1	-29.3194	-71.3477	1995-01-01	1	1995	Coquimbo
Short-beaked Common Dolphin	Delphinus delphis	Delphinidae	1	1	-29.25	-71.4333	1995-01-01	1	1995	Coquimbo
Pygmy Beaked Whale	Mesoplodon peruvianus	Ziphiidae	2	1	-29.3294	-71.3379	1995-02-01	2	1995	Coquimbo
Peale's Dolphin	Lagenorhynchus australis	Delphinidae	1	1	-53.0868	-68.2323	1995-02-12	2	1995	Magallanes
Blue Whale	Balaenoptera musculus	Balaenopteridae	1	1	-33.6025	-71.6167	1995-02-20	2	1995	Valparaíso
Pygmy Sperm Whale	Kogia breviceps	Kogidae	2	1	-33.6	-71.6167	1995-03-03	3	1995	Valparaíso
Pygmy Beaked Whale	Mesoplodon peruvianus	Ziphiidae	1	1	-29.2469	-71.4617	1995-05-01	5	1995	Coquimbo
Sperm Whale	Physeter macrocephalus	Physiteridae	1	1	-53.4601	-69.3112	1995-10-01	10	1995	Magallanes
Cuvier's Beaked Whale	Ziphius cavirostris	Ziphiidae	1	1	-29.2634	-71.5373	1996-01-01	1	1996	Coquimbo
Dwarf Sperm Whale	Kogia sima	Kogidae	1	1	-33.8558	-71.8268	1996-02-02	2	1996	Valparaíso
Pygmy Sperm Whale	Kogia breviceps	Kogidae	1	1	-20.2497	-70.1383	1997-12-20	12	1997	Tarapacá
Southern Right Whale	Eubalaena australis	Balaenidae	1	1	-52.6404	-68.6287	1998-01-01	1	1998	Magallanes
Sperm Whale	Physeter macrocephalus	Physiteridae	2	1	-20.2167	-70.1667	1998-01-01	1	1998	Tarapacá
Blainville's Beaked Whale	Mesoplodon densirostris	Ziphiidae	1	1	-27.1194	-109.355	1998-01-01	1	1998	Valparaíso
Pygmy Sperm Whale	Kogia breviceps	Kogidae	1	1	-36.5333	-72.9333	1998-02-14	2	1998	Biobío
Burmeister's porpoise	Phocoena spinipinnis	Phocoenidae	1	1	-29.2316	-71.4643	1998-02-17	2	1998	Coquimbo
Dwarf Sperm Whale	Kogia sima	Kogidae	1	1	-37.2248	-73.2604	1998-05-14	5	1998	Biobío
Pygmy Sperm Whale	Kogia breviceps	Kogidae	2	1	-37.1667	-73.1833	1998-05-14	5	1998	Biobío
Pygmy Sperm Whale	Kogia breviceps	Kogidae	1	1	-36.5333	-72.9333	1998-10-01	10	1998	Biobío
Pygmy Sperm Whale	Kogia breviceps	Kogidae	1	1	-33.6025	-71.6167	1998-11-07	11	1998	Valparaíso
Long-finned Whale	Globicephala melas	Delphinidae	1	1	-29.0667	-71.4833	1999-02-01	2	1999	Atacama
Burmeister's porpoise	Phocoena spinipinnis	Phocoenidae	1	1	-27.1283	-70.9138	1999-02-18	2	1999	Atacama
Blainville's Beaked Whale	Mesoplodon densirostris	Ziphiidae	1	1	-36.5333	-72.9333	1999-06-19	6	1999	Biobío
Southern Right Whale	Eubalaena australis	Balaenidae	1	1	-36.5333	-72.9333	1999-09-17	9	1999	Biobío
Sperm Whale	Physeter macrocephalus	Physiteridae	1	1	-52.5433	-68.7756	1999-11-01	11	1999	Magallanes
Southern Right Whale	Eubalaena australis	Balaenidae	1	1	-53.6312	-70.9403	2000-01-01	1	2000	Magallanes
Southern Right Whale	Eubalaena australis	Balaenidae	1	1	-53.4183	-69.3226	2000-01-01	1	2000	Magallanes
Short-beaked Common Dolphin	Delphinus delphis	Delphinidae	1	1	-29.2547	-71.4352	2000-02-01	2	2000	Coquimbo
Humpback Whale	Megaptera novaeangliae	Balaenopteridae	1	1	-41.5628	-73.7335	2003-06-01	6	2003	Los Lagos
Sperm Whale	Physeter macrocephalus	Physiteridae	1	1	-41.5628	-73.7335	2003-07-10	7	2003	Los Lagos
Sperm Whale	Physeter macrocephalus	Physiteridae	1	1	-34.3833	-72	2003-09-21	9	2003	O'Higgins
Sei Whale	Balaenoptera borealis	Balaenopteridae	1	1	-36.7283	-73.1345	2003-10-01	10	2003	Biobío
Sei Whale	Balaenoptera borealis	Balaenopteridae	1	1	-54.9167	-67.6667	2003-10-05	10	2003	Magallanes
Sperm Whale	Physeter macrocephalus	Physiteridae	1	1	-42.6544	-74.1174	2004-03-01	3	2004	Los Lagos
Minke Whale	Balaenoptera acutorostrata	Balaenopteridae	2	1	-54.9167	-67.6667	2004-04-17	4	2004	Magallanes
Fin Whale	Balaenoptera physalus	Balaenopteridae	1	1	-33.2843	-71.6585	2004-07-01	7	2004	Valparaíso
Sperm Whale	Physeter macrocephalus	Physiteridae	1	1	-33.6248	-71.6322	2004-10-01	10	2004	Valparaíso
Burmeister's porpoise	Phocoena spinipinnis	Phocoenidae	1	1	-36.5333	-72.9333	2005-01-01	1	2005	Biobío
Pygmy Right Whale	Caperea marginata	Cetotheriidae	1	1	-42.6641	-74.1181	2005-01-01	1	2005	Los Lagos
Blue Whale	Balaenoptera musculus	Balaenopteridae	1	1	-42.6518	-74.1169	2005-03-30	3	2005	Los Lagos
Fin Whale	Balaenoptera physalus	Balaenopteridae	1	1	-32.7833	-71.5333	2005-07-09	7	2005	Valparaíso
Long-finned Whale	Globicephala melas	Delphinidae	12	1	-54.9327	-67.6031	2006-08-01	8	2006	Magallanes
Sperm Whale	Physeter macrocephalus	Physiteridae	1	1	-53.2167	-71.7333	2006-11-02	11	2006	Magallanes
Sperm Whale	Physeter macrocephalus	Physiteridae	2	1	-52.3922	-68.435	2006-11-15	11	2006	Magallanes
Arnoux's Beaked Whale	Berardius arnuxii	Ziphiidae	1	1	-54.49	-73.0733	2008-10-01	10	2008	Magallanes
Minke Whale	Balaenoptera acutorostrata	Balaenopteridae	1	1	-41.8546	-73.9674	2008-10-25	10	2008	Los Lagos
Sperm Whale	Physeter macrocephalus	Physiteridae	1	1	-33.043	-71.6128	2008-11-01	11	2008	Valparaíso
Minke Whale	Balaenoptera acutorostrata	Balaenopteridae	1	1	-34.3833	-72	2009-01-01	1	2009	O'Higgins
Striped Dolphin	Stenella coeruleoalba	Delphinidae	1	1	-33.6352	-71.6355	2009-01-08	1	2009	Valparaíso
Minke Whale	Balaenoptera acutorostrata	Balaenopteridae	2	1	-36.7262	-73.1347	2009-01-21	1	2009	Biobío
Long-finned Whale	Globicephala melas	Delphinidae	1	1	-41.7434	-73.7286	2009-01-26	1	2009	Los Lagos
Burmeister's porpoise	Phocoena spinipinnis	Phocoenidae	1	1	-33.3674	-71.6886	2009-01-28	1	2009	Valparaíso
Minke Whale	Balaenoptera acutorostrata	Balaenopteridae	1	1	-41.4667	-72.9333	2009-01-30	1	2009	Los Lagos
Chilean Dolphin	Cephalorhynchus eutropia	Delphinidae	1	1	-41.4932	-72.8953	2009-03-25	3	2009	Los Lagos
Blue Whale	Balaenoptera musculus	Balaenopteridae	1	1	-43.1	-73.6	2009-04-13	4	2009	Los Lagos
Risso's Dolphin	Grampus griseus	Delphinidae	1	1	-30.1814	-71.3934	2009-06-29	6	2009	Coquimbo
Dusky Dolphin	Lagenorhynchus obscurus	Delphinidae	1	1	-32.5842	-71.4561	2009-06-29	6	2009	Valparaíso
Humpback Whale	Megaptera novaeangliae	Balaenopteridae	2	1	-28.45	-71.2167	2009-07-05	7	2009	Atacama
Long-finned Whale	Globicephala melas	Delphinidae	1	1	-22.0841	-70.1968	2009-08-19	8	2009	Antofagasta
Killer Whale	Orcinus orca	Delphinidae	1	1	-41.8789	-73.8757	2009-09-08	9	2009	Los Lagos
Minke Whale	Balaenoptera acutorostrata	Balaenopteridae	2	1	-36.7148	-73.11	2009-10-05	10	2009	Biobío
Pygmy Right Whale	Caperea marginata	Cetotheriidae	1	1	-23.1	-70.45	2010-01-01	1	2010	Antofagasta
Burmeister's porpoise	Phocoena spinipinnis	Phocoenidae	1	1	-20.2489	-70.1392	2010-01-02	1	2010	Tarapacá
Southern Right Whale Dolphin	Lissodelphis peronii	Delphinidae	1	1	-36.8872	-73.1517	2010-01-05	1	2010	Biobío
Burmeister's porpoise	Phocoena spinipinnis	Phocoenidae	1	1	-20.2167	-70.1667	2010-01-12	1	2010	Tarapacá
Burmeister's porpoise	Phocoena spinipinnis	Phocoenidae	1	1	-32.3428	-71.455	2010-02-04	2	2010	Valparaíso
Burmeister's porpoise	Phocoena spinipinnis	Phocoenidae	2	1	-33.55	-71.6	2010-02-09	2	2010	Valparaíso
Burmeister's porpoise	Phocoena spinipinnis	Phocoenidae	2	1	-37.2267	-73.4387	2010-02-15	2	2010	Biobío
Burmeister's porpoise	Phocoena spinipinnis	Phocoenidae	1	1	-33.6631	-71.6389	2010-02-20	2	2010	Valparaíso
Burmeister's porpoise	Phocoena spinipinnis	Phocoenidae	1	1	-33.6365	-71.6355	2010-02-21	2	2010	Valparaíso
Common Bottlenose Dolphin	Tursiops truncatus	Delphinidae	1	1	-28.4653	-71.2561	2010-02-24	2	2010	Atacama
Short-beaked Common Dolphin	Delphinus delphis	Delphinidae	1	1	-20.2644	-70.1311	2010-04-20	4	2010	Tarapacá
Risso's Dolphin	Grampus griseus	Delphinidae	15	1	-20.2489	-70.1392	2010-04-25	4	2010	Tarapacá
Long-finned Whale	Globicephala melas	Delphinidae	1	1	-32.3428	-71.455	2010-05-15	5	2010	Valparaíso
Peale's Dolphin	Lagenorhynchus australis	Delphinidae	1	1	-41.9249	-73.5108	2010-06-01	6	2010	Los Lagos
Chilean Dolphin	Cephalorhynchus eutropia	Delphinidae	1	1	-41.8704	-73.8298	2010-06-06	6	2010	Los Lagos
Sperm Whale	Physeter macrocephalus	Physiteridae	1	1	-32.5006	-71.439	2010-07-04	7	2010	Valparaíso
Common Bottlenose Dolphin	Tursiops truncatus	Delphinidae	1	1	-29.072	-71.4885	2010-07-08	7	2010	Atacama
Southern Right Whale	Eubalaena australis	Balaenidae	4	1	-20.2167	-70.1667	2010-08-18	8	2010	Tarapacá
Southern Right Whale	Eubalaena australis	Balaenidae	2	1	-20.2167	-70.1667	2010-10-01	10	2010	Tarapacá
False Killer Whale	Pseudorca crassidens	Delphinidae	1	1	-27.0634	-70.8182	2010-10-10	10	2010	Atacama
Sperm Whale	Physeter macrocephalus	Physiteridae	4	1	-18.5442	-70.3321	2010-10-20	10	2010	Arica y Parinacota
Common Bottlenose Dolphin	Tursiops truncatus	Delphinidae	1	1	-29.9833	-71.3602	2010-10-20	10	2010	Coquimbo
Sperm Whale	Physeter macrocephalus	Physiteridae	1	1	-29.2469	-71.4617	2010-10-21	10	2010	Coquimbo
Burmeister's porpoise	Phocoena spinipinnis	Phocoenidae	1	1	-20.2312	-70.1473	2010-12-28	12	2010	Tarapacá
Minke Whale	Balaenoptera acutorostrata	Balaenopteridae	3	1	-44.175	-73.5028	2011-01-01	1	2011	Aysén
False Killer Whale	Pseudorca crassidens	Delphinidae	1	1	-30.1954	-71.4303	2011-01-13	1	2011	Coquimbo
Risso's Dolphin	Grampus griseus	Delphinidae	1	1	-29.9128	-71.2759	2011-01-14	1	2011	Coquimbo
Burmeister's porpoise	Phocoena spinipinnis	Phocoenidae	1	1	-33.4961	-71.6275	2011-01-21	1	2011	Valparaíso
Spectacled Porpoise	Phocoena dioptrica	Phocoenidae	1	1	-52.95	-70.7833	2011-03-09	3	2011	Magallanes
Dwarf Sperm Whale	Kogia sima	Kogidae	1	1	-20.3026	-70.1361	2011-04-20	4	2011	Tarapacá
Sei Whale	Balaenoptera borealis	Balaenopteridae	1	1	-32.5531	-71.4638	2011-04-21	4	2011	Valparaíso
Minke Whale	Balaenoptera acutorostrata	Balaenopteridae	2	1	-41.8667	-73.8333	2011-05-11	5	2011	Los Lagos
Risso's Dolphin	Grampus griseus	Delphinidae	13	1	-20.2491	-70.1391	2011-06-10	6	2011	Tarapacá
Sperm Whale	Physeter macrocephalus	Physiteridae	1	1	-32.5	-71.4636	2011-08-25	8	2011	Valparaíso
Sperm Whale	Physeter macrocephalus	Physiteridae	1	1	-32.7253	-71.5026	2011-09-01	9	2011	Valparaíso
Minke Whale	Balaenoptera acutorostrata	Balaenopteridae	1	1	-41.9224	-74.0407	2011-10-20	10	2011	Los Lagos
Minke Whale	Balaenoptera acutorostrata	Balaenopteridae	1	1	-41.9051	-73.9936	2011-10-20	10	2011	Los Lagos
Minke Whale	Balaenoptera acutorostrata	Balaenopteridae	1	1	-37.0118	-73.1821	2011-11-02	11	2011	Biobío
Sei Whale	Balaenoptera borealis	Balaenopteridae	1	1	-37.0616	-73.1427	2011-11-02	11	2011	Biobío
Sperm Whale	Physeter macrocephalus	Physiteridae	1	1	-34.432	-72.0468	2011-12-07	12	2011	O'Higgins
Humpback Whale	Megaptera novaeangliae	Balaenopteridae	1	1	-41.5628	-73.7335	2012-01-01	1	2012	Los Lagos
Humpback Whale	Megaptera novaeangliae	Balaenopteridae	1	1	-47.8333	-73.5667	2012-01-15	1	2012	Aysén
Fin Whale	Balaenoptera physalus	Balaenopteridae	1	1	-31.8489	-71.5213	2012-01-20	1	2012	Coquimbo
Humpback Whale	Megaptera novaeangliae	Balaenopteridae	1	1	-48.05	-73.6167	2012-01-22	1	2012	Aysén
Sperm Whale	Physeter macrocephalus	Physiteridae	1	1	-42.6351	-74.1207	2012-02-04	2	2012	Los Lagos
Humpback Whale	Megaptera novaeangliae	Balaenopteridae	1	1	-36.1357	-72.8052	2012-02-07	2	2012	Biobío
Short-beaked Common Dolphin	Delphinus delphis	Delphinidae	1	1	-30.1954	-71.4303	2012-02-21	2	2012	Coquimbo
Short-beaked Common Dolphin	Delphinus delphis	Delphinidae	1	1	-33.6	-71.6167	2012-02-24	2	2012	Valparaíso
Arnoux's Beaked Whale	Berardius arnuxii	Ziphiidae	2	1	-37.1108	-73.1478	2012-03-07	3	2012	Biobío
Dwarf Sperm Whale	Kogia sima	Kogidae	1	1	-29.2469	-71.4617	2012-04-11	4	2012	Coquimbo
Minke Whale	Balaenoptera acutorostrata	Balaenopteridae	1	1	-54.9333	-67.6167	2012-04-23	4	2012	Magallanes
Peale's Dolphin	Lagenorhynchus australis	Delphinidae	1	1	-53.6333	-70.9	2012-05-22	5	2012	Magallanes
Sei Whale	Balaenoptera borealis	Balaenopteridae	1	1	-37.05	-73.5167	2012-09-27	9	2012	Biobío
Sei Whale	Balaenoptera borealis	Balaenopteridae	3	1	-44.0067	-73.6099	2012-12-20	12	2012	Aysén
Fin Whale	Balaenoptera physalus	Balaenopteridae	1	1	-36.6258	-73.0608	2013-01-02	1	2013	Biobío
Sei Whale	Balaenoptera borealis	Balaenopteridae	1	1	-53.536	-70.9493	2013-01-11	1	2013	Magallanes
Chilean Dolphin	Cephalorhynchus eutropia	Delphinidae	1	1	-35.3172	-72.4151	2013-01-24	1	2013	Maule
False Killer Whale	Pseudorca crassidens	Delphinidae	46	1	-52.6533	-70.3325	2013-02-24	2	2013	Magallanes
Long-finned Whale	Globicephala melas	Delphinidae	45	1	-53.4808	-70.7833	2013-02-26	2	2013	Magallanes
Short-beaked Common Dolphin	Delphinus delphis	Delphinidae	1	1	-26.3692	-70.6623	2013-02-27	2	2013	Atacama
Burmeister's porpoise	Phocoena spinipinnis	Phocoenidae	1	1	-20.2644	-70.1311	2013-02-27	2	2013	Tarapacá
Burmeister's porpoise	Phocoena spinipinnis	Phocoenidae	3	1	-20.2489	-70.1392	2013-03-12	3	2013	Tarapacá
Humpback Whale	Megaptera novaeangliae	Balaenopteridae	3	1	-29.0745	-71.4905	2013-03-16	3	2013	Atacama
Common Bottlenose Dolphin	Tursiops truncatus	Delphinidae	2	1	-29.2469	-71.4617	2013-04-22	4	2013	Coquimbo
Blue Whale	Balaenoptera musculus	Balaenopteridae	1	1	-41.5649	-73.7328	2013-04-29	4	2013	Los Lagos
Dwarf Sperm Whale	Kogia sima	Kogidae	1	1	-37.1667	-73.1833	2013-05-10	5	2013	Biobío
Chilean Dolphin	Cephalorhynchus eutropia	Delphinidae	1	1	-37.1667	-73.1833	2013-05-11	5	2013	Biobío
Risso's Dolphin	Grampus griseus	Delphinidae	10	1	-38.3571	-73.9512	2013-08-13	8	2013	Biobío
Bryde's Whale	Balaenoptera brydei	Balaenopteridae	1	1	-42.5463	-74.1487	2013-11-21	11	2013	Los Lagos
Sperm Whale	Physeter macrocephalus	Physiteridae	1	1	-32.9231	-71.5247	2013-12-03	12	2013	Valparaíso
Risso's Dolphin	Grampus griseus	Delphinidae	1	1	-38.3571	-73.9512	2013-12-15	12	2013	Biobío
False Killer Whale	Pseudorca crassidens	Delphinidae	1	1	-41.4844	-72.9583	2013-12-15	12	2013	Los Lagos
Humpback Whale	Megaptera novaeangliae	Balaenopteridae	1	1	-41.5628	-73.7335	2014-01-06	1	2014	Los Lagos
Minke Whale	Balaenoptera acutorostrata	Balaenopteridae	2	1	-45.1344	-74.2566	2014-01-22	1	2014	Aysén
Short-beaked Common Dolphin	Delphinus delphis	Delphinidae	1	1	-33.5333	-71.6	2014-02-05	2	2014	Valparaíso
Burmeister's porpoise	Phocoena spinipinnis	Phocoenidae	1	1	-33.6631	-71.6389	2014-02-07	2	2014	Valparaíso
Blue Whale	Balaenoptera musculus	Balaenopteridae	1	1	-41.4667	-72.9333	2014-02-13	2	2014	Los Lagos
Chilean Dolphin	Cephalorhynchus eutropia	Delphinidae	2	1	-35.357	-72.454	2014-02-14	2	2014	Maule
Common Bottlenose Dolphin	Tursiops truncatus	Delphinidae	1	1	-32.9219	-71.5242	2014-02-17	2	2014	Valparaíso
Burmeister's porpoise	Phocoena spinipinnis	Phocoenidae	1	1	-32.7519	-71.4849	2014-02-25	2	2014	Valparaíso
Dwarf Sperm Whale	Kogia sima	Kogidae	1	1	-33.6649	-71.639	2014-02-28	2	2014	Valparaíso
Common Bottlenose Dolphin	Tursiops truncatus	Delphinidae	1	1	-18.4812	-70.3328	2014-03-10	3	2014	Arica y Parinacota
Rough-toothed Dolphin	Steno bredanensis	Delphinidae	1	1	-18.4458	-70.3039	2014-05-02	5	2014	Arica y Parinacota
Minke Whale	Balaenoptera acutorostrata	Balaenopteridae	1	1	-33.2339	-71.6798	2014-06-16	6	2014	Valparaíso
Dwarf Sperm Whale	Kogia sima	Kogidae	1	1	-32.6338	-71.4303	2014-06-24	6	2014	Valparaíso
Cuvier's Beaked Whale	Ziphius cavirostris	Ziphiidae	2	1	-41.8789	-73.8757	2014-07-17	7	2014	Los Lagos
Arnoux's Beaked Whale	Berardius arnuxii	Ziphiidae	2	1	-41.9224	-74.0407	2014-07-19	7	2014	Los Lagos
Burmeister's porpoise	Phocoena spinipinnis	Phocoenidae	1	1	-18.4371	-70.3074	2014-07-28	7	2014	Arica y Parinacota
Chilean Dolphin	Cephalorhynchus eutropia	Delphinidae	1	1	-37.07	-73.1475	2014-08-14	8	2014	Biobío
Sperm Whale	Physeter macrocephalus	Physiteridae	1	1	-34.2813	-71.976	2014-09-07	9	2014	O'Higgins
Dusky Dolphin	Lagenorhynchus obscurus	Delphinidae	1	1	-37.2337	-73.3059	2014-09-27	9	2014	Biobío
Risso's Dolphin	Grampus griseus	Delphinidae	3	1	-37.046	-73.4717	2014-10-01	10	2014	Biobío
Risso's Dolphin	Grampus griseus	Delphinidae	4	1	-23.4405	-70.6054	2014-10-21	10	2014	Antofagasta
Burmeister's porpoise	Phocoena spinipinnis	Phocoenidae	1	1	-18.4393	-70.3061	2014-11-13	11	2014	Arica y Parinacota
Chilean Dolphin	Cephalorhynchus eutropia	Delphinidae	1	1	-32.8286	-71.5301	2014-12-29	12	2014	Valparaíso
Burmeister's porpoise	Phocoena spinipinnis	Phocoenidae	1	1	-23.6446	-70.4006	2015-01-01	1	2015	Antofagasta
Fin Whale	Balaenoptera physalus	Balaenopteridae	1	1	-33.6025	-71.6167	2015-01-01	1	2015	Valparaíso
Humpback Whale	Megaptera novaeangliae	Balaenopteridae	1	1	-29.0745	-71.4905	2015-01-13	1	2015	Atacama
Chilean Dolphin	Cephalorhynchus eutropia	Delphinidae	1	1	-38.2492	-73.4836	2015-01-19	1	2015	Biobío
Bryde's Whale	Balaenoptera brydei	Balaenopteridae	1	1	-33.9622	-71.8769	2015-01-20	1	2015	O'Higgins
Dwarf Sperm Whale	Kogia sima	Kogidae	1	1	-20.2489	-70.1392	2015-01-23	1	2015	Tarapacá
Peale's Dolphin	Lagenorhynchus australis	Delphinidae	1	1	-44.75	-72.7	2015-01-25	1	2015	Aysén
Short-beaked Common Dolphin	Delphinus delphis	Delphinidae	1	1	-33.288	-71.656	2015-01-26	1	2015	Valparaíso
Burmeister's porpoise	Phocoena spinipinnis	Phocoenidae	1	1	-33.6365	-71.6355	2015-01-26	1	2015	Valparaíso
Burmeister's porpoise	Phocoena spinipinnis	Phocoenidae	1	1	-33.6025	-71.6167	2015-01-26	1	2015	Valparaíso
Short-beaked Common Dolphin	Delphinus delphis	Delphinidae	1	1	-32.8286	-71.5301	2015-01-27	1	2015	Valparaíso
Burmeister's porpoise	Phocoena spinipinnis	Phocoenidae	1	1	-23.6446	-70.4006	2015-01-28	1	2015	Antofagasta
Burmeister's porpoise	Phocoena spinipinnis	Phocoenidae	1	1	-33.6631	-71.6389	2015-01-28	1	2015	Valparaíso
Burmeister's porpoise	Phocoena spinipinnis	Phocoenidae	1	1	-32.8286	-71.5301	2015-02-18	2	2015	Valparaíso
Sei Whale	Balaenoptera borealis	Balaenopteridae	367	1	-47.2167	-74.8333	2015-03-01	3	2015	Aysén
Humpback Whale	Megaptera novaeangliae	Balaenopteridae	1	1	-42.6351	-74.1207	2015-03-15	3	2015	Los Lagos
Long-finned Whale	Globicephala melas	Delphinidae	1	1	-32.2394	-71.5117	2015-03-30	3	2015	Valparaíso
Long-finned Whale	Globicephala melas	Delphinidae	1	1	-41.8789	-73.8757	2015-04-06	4	2015	Los Lagos
Burmeister's porpoise	Phocoena spinipinnis	Phocoenidae	1	1	-20.2489	-70.1392	2015-04-07	4	2015	Tarapacá
Humpback Whale	Megaptera novaeangliae	Balaenopteridae	1	1	-41.9922	-74.0503	2015-05-11	5	2015	Los Lagos
Short-beaked Common Dolphin	Delphinus delphis	Delphinidae	1	1	-20.2644	-70.1311	2015-05-12	5	2015	Tarapacá
Burmeister's porpoise	Phocoena spinipinnis	Phocoenidae	1	1	-18.4371	-70.3074	2015-06-10	6	2015	Arica y Parinacota
Sperm Whale	Physeter macrocephalus	Physiteridae	1	1	-31.9114	-71.5187	2015-07-03	7	2015	Coquimbo
Burmeister's porpoise	Phocoena spinipinnis	Phocoenidae	1	1	-27.1033	-70.8577	2015-07-06	7	2015	Atacama
Burmeister's porpoise	Phocoena spinipinnis	Phocoenidae	1	1	-20.2644	-70.1311	2015-07-30	7	2015	Tarapacá
Dwarf Sperm Whale	Kogia sima	Kogidae	1	1	-36.7203	-73.1076	2015-08-06	8	2015	Biobío
Southern Right Whale Dolphin	Lissodelphis peronii	Delphinidae	1	1	-35.8333	-72.6333	2015-08-06	8	2015	Maule
Pygmy Sperm Whale	Kogia breviceps	Kogidae	1	1	-36.7203	-73.1078	2015-08-06	8	2015	Biobío
Sperm Whale	Physeter macrocephalus	Physiteridae	1	1	-34.615	-72.0442	2015-08-27	8	2015	O'Higgins
Sperm Whale	Physeter macrocephalus	Physiteridae	1	1	-30.8822	-71.6853	2015-09-13	9	2015	Coquimbo
Dwarf Sperm Whale	Kogia sima	Kogidae	1	1	-37.5839	-73.6433	2015-09-22	9	2015	Biobío
Southern Right Whale Dolphin	Lissodelphis peronii	Delphinidae	1	1	-25.6542	-70.6419	2015-10-26	10	2015	Antofagasta
Cuvier's Beaked Whale	Ziphius cavirostris	Ziphiidae	1	1	-23.7471	-70.441	2015-10-27	10	2015	Antofagasta
Sperm Whale	Physeter macrocephalus	Physiteridae	1	1	-31.9053	-71.5009	2015-10-31	10	2015	Coquimbo
Dusky Dolphin	Lagenorhynchus obscurus	Delphinidae	1	1	-39.9236	-73.5783	2015-11-11	11	2015	Los Ríos
Sei Whale	Balaenoptera borealis	Balaenopteridae	1	1	-34.9679	-72.1866	2015-11-23	11	2015	Maule
Peale's Dolphin	Lagenorhynchus australis	Delphinidae	1	1	-41.4993	-72.8861	2015-12-14	12	2015	Los Lagos
Sei Whale	Balaenoptera borealis	Balaenopteridae	1	1	-53.4286	-70.0914	2015-12-21	12	2015	Magallanes
Blue Whale	Balaenoptera musculus	Balaenopteridae	1	1	-20.1947	-70.1381	2015-12-27	12	2015	Tarapacá
Dusky Dolphin	Lagenorhynchus obscurus	Delphinidae	1	1	-20.2489	-70.1392	2015-12-28	12	2015	Tarapacá
Fin Whale	Balaenoptera physalus	Balaenopteridae	1	1	-30.2468	-71.4805	2015-12-29	12	2015	Coquimbo
Sperm Whale	Physeter macrocephalus	Physiteridae	1	1	-34.4811	-72.0117	2016-01-18	1	2016	O'Higgins
Fin Whale	Balaenoptera physalus	Balaenopteridae	1	1	-31.7436	-71.5131	2016-01-20	1	2016	Coquimbo
Dusky Dolphin	Lagenorhynchus obscurus	Delphinidae	1	1	-34.7635	-72.0795	2016-01-22	1	2016	Maule
Chilean Dolphin	Cephalorhynchus eutropia	Delphinidae	1	1	-39.8906	-73.3933	2016-01-25	1	2016	Los Ríos
Burmeister's porpoise	Phocoena spinipinnis	Phocoenidae	1	1	-33.6631	-71.6389	2016-01-28	1	2016	Valparaíso
Sei Whale	Balaenoptera borealis	Balaenopteridae	2	1	-47.2167	-74.8333	2016-02-11	2	2016	Aysén
Humpback Whale	Megaptera novaeangliae	Balaenopteridae	1	1	-41.8667	-73.8333	2016-02-29	2	2016	Los Lagos
Burmeister's porpoise	Phocoena spinipinnis	Phocoenidae	1	1	-18.4458	-70.3039	2016-03-28	3	2016	Arica y Parinacota
Chilean Dolphin	Cephalorhynchus eutropia	Delphinidae	1	1	-44.75	-72.7	2016-03-29	3	2016	Aysén
Minke Whale	Balaenoptera acutorostrata	Balaenopteridae	1	1	-54.9167	-67.6667	2016-04-05	4	2016	Magallanes
Dusky Dolphin	Lagenorhynchus obscurus	Delphinidae	1	1	-34.4328	-72.0463	2016-04-06	4	2016	O'Higgins
Humpback Whale	Megaptera novaeangliae	Balaenopteridae	1	1	-55.2358	-66.95	2016-05-10	5	2016	Magallanes
Humpback Whale	Megaptera novaeangliae	Balaenopteridae	1	1	-52.9167	-70.5833	2016-05-10	5	2016	Magallanes
Risso's Dolphin	Grampus griseus	Delphinidae	1	1	-29.9064	-71.2747	2016-05-11	5	2016	Coquimbo
Long-finned Whale	Globicephala melas	Delphinidae	124	1	-45.5996	-74.5765	2016-07-01	7	2016	Aysén
Humpback Whale	Megaptera novaeangliae	Balaenopteridae	1	1	-33.9622	-71.8769	2016-07-01	7	2016	O'Higgins
Fin Whale	Balaenoptera physalus	Balaenopteridae	1	1	-29.2469	-71.4617	2016-07-12	7	2016	Coquimbo
Burmeister's porpoise	Phocoena spinipinnis	Phocoenidae	1	1	-18.4875	-70.3266	2016-08-16	8	2016	Arica y Parinacota
Blue Whale	Balaenoptera musculus	Balaenopteridae	1	1	-22.3703	-70.2497	2016-08-23	8	2016	Antofagasta
Fin Whale	Balaenoptera physalus	Balaenopteridae	1	1	-28.9425	-71.5056	2016-09-19	9	2016	Atacama
Blue Whale	Balaenoptera musculus	Balaenopteridae	1	1	-31.5425	-71.5703	2016-09-24	9	2016	Coquimbo
Risso's Dolphin	Grampus griseus	Delphinidae	1	1	-29.2539	-71.4425	2016-10-20	10	2016	Coquimbo
Blue Whale	Balaenoptera musculus	Balaenopteridae	1	1	-40.6022	-73.7564	2016-10-28	10	2016	Los Lagos
Burmeister's porpoise	Phocoena spinipinnis	Phocoenidae	1	1	-20.3059	-70.1371	2016-11-01	11	2016	Tarapacá
Fin Whale	Balaenoptera physalus	Balaenopteridae	1	1	-18.5153	-70.3164	2016-11-03	11	2016	Arica y Parinacota
Humpback Whale	Megaptera novaeangliae	Balaenopteridae	1	1	-36.0927	-72.8126	2016-12-01	12	2016	Biobío
Southern Right Whale Dolphin	Lissodelphis peronii	Delphinidae	1	1	-33.3296	-71.651	2016-12-01	12	2016	Valparaíso
False Killer Whale	Pseudorca crassidens	Delphinidae	1	1	-36.5432	-72.9323	2017-01-02	1	2017	Biobío
Common Bottlenose Dolphin	Tursiops truncatus	Delphinidae	1	1	-28.4458	-71.2061	2017-01-24	1	2017	Atacama
Southern Right Whale	Eubalaena australis	Balaenidae	1	1	-41.7406	-73.735	2017-02-16	2	2017	Los Lagos
Burmeister's porpoise	Phocoena spinipinnis	Phocoenidae	1	1	-36.5464	-72.9364	2017-02-17	2	2017	Biobío
Dusky Dolphin	Lagenorhynchus obscurus	Delphinidae	1	1	-20.3903	-70.1715	2017-02-18	2	2017	Tarapacá
Blue Whale	Balaenoptera musculus	Balaenopteridae	1	1	-44.1404	-73.2027	2017-02-23	2	2017	Aysén
Sei Whale	Balaenoptera borealis	Balaenopteridae	1	1	-46.617	-75.4572	2017-02-25	2	2017	Aysén
Minke Whale	Balaenoptera acutorostrata	Balaenopteridae	1	1	-54.9325	-67.4725	2017-03-12	3	2017	Magallanes
Fin Whale	Balaenoptera physalus	Balaenopteridae	1	1	-20.1782	-70.1398	2017-03-13	3	2017	Tarapacá
Humpback Whale	Megaptera novaeangliae	Balaenopteridae	1	1	-37.2059	-73.5375	2017-03-21	3	2017	Biobío
Sei Whale	Balaenoptera borealis	Balaenopteridae	1	1	-46.8832	-74.3977	2017-03-23	3	2017	Aysén
Sei Whale	Balaenoptera borealis	Balaenopteridae	1	1	-35.8067	-72.573	2017-03-23	3	2017	Maule
Southern Right Whale	Eubalaena australis	Balaenidae	1	1	-49.1239	-74.3952	2017-04-21	4	2017	Magallanes
Dwarf Sperm Whale	Kogia sima	Kogidae	1	1	-28.4621	-71.2172	2017-04-22	4	2017	Atacama
Fin Whale	Balaenoptera physalus	Balaenopteridae	1	1	-37.0996	-73.1587	2017-04-25	4	2017	Biobío
Rough-toothed Dolphin	Steno bredanensis	Delphinidae	1	1	-33.4951	-71.6376	2017-05-13	5	2017	Valparaíso
Peale's Dolphin	Lagenorhynchus australis	Delphinidae	1	1	-42.5875	-73.6245	2017-06-05	6	2017	Los Lagos
Sperm Whale	Physeter macrocephalus	Physiteridae	1	1	-52.8966	-70.1041	2017-06-08	6	2017	Magallanes
Burmeister's porpoise	Phocoena spinipinnis	Phocoenidae	1	1	-18.441	-70.3056	2017-06-12	6	2017	Arica y Parinacota
Fin Whale	Balaenoptera physalus	Balaenopteridae	1	1	-28.8132	-71.4052	2017-06-30	6	2017	Atacama
Killer Whale	Orcinus orca	Delphinidae	1	1	-33.726	-71.6792	2017-07-11	7	2017	Valparaíso
Dusky Dolphin	Lagenorhynchus obscurus	Delphinidae	1	1	-30.2522	-71.488	2017-07-13	7	2017	Coquimbo
Sperm Whale	Physeter macrocephalus	Physiteridae	1	1	-26.8222	-70.7967	2017-07-14	7	2017	Atacama
Sperm Whale	Physeter macrocephalus	Physiteridae	1	1	-35.1431	-72.2547	2017-08-18	8	2017	Maule
Burmeister's porpoise	Phocoena spinipinnis	Phocoenidae	1	1	-18.4587	-70.3039	2017-08-29	8	2017	Arica y Parinacota
Sperm Whale	Physeter macrocephalus	Physiteridae	1	1	-34.4139	-72.0306	2017-08-29	8	2017	O'Higgins
Sperm Whale	Physeter macrocephalus	Physiteridae	1	1	-27.1316	-70.9074	2017-09-04	9	2017	Atacama
Sperm Whale	Physeter macrocephalus	Physiteridae	1	1	-25.5922	-70.6921	2017-09-09	9	2017	Antofagasta
Dusky Dolphin	Lagenorhynchus obscurus	Delphinidae	1	1	-29.2499	-71.4641	2017-09-09	9	2017	Coquimbo
Sperm Whale	Physeter macrocephalus	Physiteridae	1	1	-23.4104	-70.5981	2017-09-17	9	2017	Antofagasta
Burmeister's porpoise	Phocoena spinipinnis	Phocoenidae	1	1	-21.114	-70.1242	2017-09-23	9	2017	Tarapacá
Burmeister's porpoise	Phocoena spinipinnis	Phocoenidae	1	1	-29.3215	-71.3474	2017-10-16	10	2017	Coquimbo
Sperm Whale	Physeter macrocephalus	Physiteridae	1	1	-52.4943	-69.5081	2017-11-22	11	2017	Magallanes
Risso's Dolphin	Grampus griseus	Delphinidae	1	1	-25.4008	-70.4802	2017-11-27	11	2017	Antofagasta
Humpback Whale	Megaptera novaeangliae	Balaenopteridae	1	1	-44.6646	-74.4452	2017-12-07	12	2017	Aysén
Risso's Dolphin	Grampus griseus	Delphinidae	25	1	-37.1922	-73.566	2017-12-14	12	2017	Biobío
Short-finned Whale	Globicephala macrorhynchus	Delphinidae	1	1	-34.5136	-72.0341	2018-01-03	1	2018	O'Higgins
Short-beaked Common Dolphin	Delphinus delphis	Delphinidae	1	1	-34.5051	-72.0281	2018-01-15	1	2018	O'Higgins
Fin Whale	Balaenoptera physalus	Balaenopteridae	1	1	-21.6599	-70.15	2018-02-03	2	2018	Antofagasta
Cuvier's Beaked Whale	Ziphius cavirostris	Ziphiidae	1	1	-30.9286	-71.6723	2018-02-06	2	2018	Coquimbo
Chilean Dolphin	Cephalorhynchus eutropia	Delphinidae	1	1	-35.7967	-72.5673	2018-02-06	2	2018	Maule
Burmeister's porpoise	Phocoena spinipinnis	Phocoenidae	1	1	-33.4914	-71.6413	2018-02-15	2	2018	Valparaíso
Blue Whale	Balaenoptera musculus	Balaenopteridae	1	1	-52.4544	-69.5431	2018-02-17	2	2018	Magallanes
Cuvier's Beaked Whale	Ziphius cavirostris	Ziphiidae	1	1	-33.4914	-71.6413	2018-02-21	2	2018	Valparaíso
Burmeister's porpoise	Phocoena spinipinnis	Phocoenidae	1	1	-36.7527	-73.1678	2018-02-24	2	2018	Biobío
Long-finned Whale	Globicephala melas	Delphinidae	1	1	-34.9369	-72.1831	2018-02-26	2	2018	Maule
Burmeister's porpoise	Phocoena spinipinnis	Phocoenidae	1	1	-33.6431	-71.6385	2018-02-28	2	2018	Valparaíso
Dusky Dolphin	Lagenorhynchus obscurus	Delphinidae	1	1	-33.5212	-71.6082	2018-03-01	3	2018	Valparaíso
Humpback Whale	Megaptera novaeangliae	Balaenopteridae	1	1	-33.8948	-71.8272	2018-03-04	3	2018	Valparaíso
Dusky Dolphin	Lagenorhynchus obscurus	Delphinidae	1	1	-18.476	-70.3181	2018-03-10	3	2018	Arica y Parinacota
Burmeister's porpoise	Phocoena spinipinnis	Phocoenidae	1	1	-18.4742	-70.3215	2018-03-22	3	2018	Arica y Parinacota
Peale's Dolphin	Lagenorhynchus australis	Delphinidae	1	1	-45.1481	-73.5053	2018-04-04	4	2018	Aysén
Fin Whale	Balaenoptera physalus	Balaenopteridae	1	1	-33.443	-71.687	2018-04-06	4	2018	Valparaíso
Fin Whale	Balaenoptera physalus	Balaenopteridae	1	1	-30.175	-71.4512	2018-04-07	4	2018	Coquimbo
Fin Whale	Balaenoptera physalus	Balaenopteridae	1	1	-35.1849	-72.3318	2018-04-15	4	2018	Maule
Fin Whale	Balaenoptera physalus	Balaenopteridae	1	1	-33.0233	-71.5988	2018-04-21	4	2018	Valparaíso
Sei Whale	Balaenoptera borealis	Balaenopteridae	1	1	-43.1497	-73.5317	2018-05-10	5	2018	Los Lagos
Fin Whale	Balaenoptera physalus	Balaenopteridae	1	1	-36.7262	-73.1309	2018-05-23	5	2018	Biobío
False Killer Whale	Pseudorca crassidens	Delphinidae	1	1	-37.061	-73.1428	2018-05-27	5	2018	Biobío
Dusky Dolphin	Lagenorhynchus obscurus	Delphinidae	1	1	-27.1421	-70.8983	2018-06-24	6	2018	Atacama
Fin Whale	Balaenoptera physalus	Balaenopteridae	1	1	-35.1578	-72.2852	2018-06-26	6	2018	Maule
Humpback Whale	Megaptera novaeangliae	Balaenopteridae	1	1	-42.0587	-73.4306	2018-06-29	6	2018	Los Lagos
False Killer Whale	Pseudorca crassidens	Delphinidae	1	1	-36.5401	-72.9778	2018-06-30	6	2018	Biobío
Sei Whale	Balaenoptera borealis	Balaenopteridae	1	1	-42.5422	-73.4193	2018-07-17	7	2018	Los lagos
Sperm Whale	Physeter macrocephalus	Physiteridae	1	1	-41.7439	-73.7039	2018-07-24	7	2018	Los Lagos
Burmeister's porpoise	Phocoena spinipinnis	Phocoenidae	1	1	-18.4886	-70.3272	2018-07-26	7	2018	Arica y Parinacota
Chilean Dolphin	Cephalorhynchus eutropia	Delphinidae	1	1	-38.7712	-73.4119	2018-08-11	8	2018	Araucanía
Southern Right Whale	Eubalaena australis	Balaenidae	1	1	-54.9214	-67.1667	2018-08-13	8	2018	Magallanes
Burmeister's porpoise	Phocoena spinipinnis	Phocoenidae	1	1	-29.953	-71.301	2018-08-16	8	2018	Coquimbo
Burmeister's porpoise	Phocoena spinipinnis	Phocoenidae	1	1	-36.9053	-73.1534	2018-08-17	8	2018	Biobío
Sperm Whale	Physeter macrocephalus	Physiteridae	1	1	-29.3035	-71.3676	2018-08-27	8	2018	Coquimbo
Cuvier's Beaked Whale	Ziphius cavirostris	Ziphiidae	1	1	-32.9553	-71.5486	2018-09-02	9	2018	Valparaíso
Southern Right Whale	Eubalaena australis	Balaenidae	2	1	-33.1807	-71.686	2018-09-08	9	2018	Valparaíso
Fin Whale	Balaenoptera physalus	Balaenopteridae	1	1	-33.7476	-71.712	2018-09-22	9	2018	Valparaíso
	Undetermined		1	1	-18.4092	-70.3288	2018-09-27	9	2018	Arica y Parinacota
Sperm Whale	Physeter macrocephalus	Physiteridae	1	1	-42.6694	-73.658	2018-10-08	10	2018	Los Lagos
Burmeister's porpoise	Phocoena spinipinnis	Phocoenidae	1	1	-18.4413	-70.3055	2018-10-21	10	2018	Arica y Parinacota
Humpback Whale	Megaptera novaeangliae	Balaenopteridae	1	1	-30.7791	-71.7045	2018-12-01	12	2018	Coquimbo
Short-finned Whale	Globicephala macrorhynchus	Delphinidae	1	1	-30.7906	-71.7046	2018-12-01	12	2018	Coquimbo
Sperm Whale	Physeter macrocephalus	Physiteridae	1	1	-30.7909	-71.7045	2018-12-01	12	2018	Coquimbo
	Undetermined		1	1	-28.3636	-71.1643	2018-12-19	12	2018	Atacama
Gray's beaked whale	Mesoplodon grayi	Ziphiidae	1	1	-30.1936	-71.4152	2018-12-21	12	2018	Coquimbo
Dwarf Sperm Whale	Kogia sima	Kogidae	1	1	-33.5367	-71.6036	2018-12-26	12	2018	Valparaíso
Burmeister's porpoise	Phocoena spinipinnis	Phocoenidae	1	1	-33.7458	-71.7085	2019-01-06	1	2019	Valparaíso
Fin Whale	Balaenoptera physalus	Balaenopteridae	1	1	-33.7411	-71.7015	2019-01-08	1	2019	Valparaíso
Burmeister's porpoise	Phocoena spinipinnis	Phocoenidae	1	1	-32.92	-71.5106	2019-01-08	1	2019	Valparaíso
Burmeister's porpoise	Phocoena spinipinnis	Phocoenidae	1	1	-32.919	-71.5118	2019-01-11	1	2019	Valparaíso
Burmeister's porpoise	Phocoena spinipinnis	Phocoenidae	1	1	-18.4185	-70.3217	2019-01-16	1	2019	Arica y Parinacota
Burmeister's porpoise	Phocoena spinipinnis	Phocoenidae	1	1	-18.4345	-70.3088	2019-01-24	1	2019	Arica y Parinacota
Fin Whale	Balaenoptera physalus	Balaenopteridae	1	1	-29.0072	-71.5389	2019-02-17	2	2019	Atacama
Sperm Whale	Physeter macrocephalus	Physiteridae	1	1	-27.1653	-109.359	2019-02-22	2	2019	Valparaíso
Dusky Dolphin	Lagenorhynchus obscurus	Delphinidae	1	1	-23.512	-70.5333	2019-02-25	2	2019	Antofagasta
Dusky Dolphin	Lagenorhynchus obscurus	Delphinidae	1	1	-18.4768	-70.327	2019-03-07	3	2019	Arica y Parinacota
Blue Whale	Balaenoptera musculus	Balaenopteridae	1	1	-20.2019	-70.1497	2019-03-19	3	2019	Tarapacá
Layard's Beaked Whale	Mesoplodon layardii	Ziphiidae	1	1	-47.7988	-73.5357	2019-03-20	3	2019	Aysén
Sei Whale	Balaenoptera borealis	Balaenopteridae	29	1	-46.832	-74.6056	2019-03-25	3	2019	Aysén
Dusky Dolphin	Lagenorhynchus obscurus	Delphinidae	1	1	-23.6309	-70.396	2019-03-30	3	2019	Antofagasta
Dusky Dolphin	Lagenorhynchus obscurus	Delphinidae	2	1	-24.3728	-70.5485	2019-04-06	4	2019	Antofagasta
	Undetermined		1	1	-45.4248	-74.0128	2019-04-07	4	2019	Aysén
Fin Whale	Balaenoptera physalus	Balaenopteridae	1	1	-30.2985	-71.5462	2019-04-16	4	2019	Coquimbo
Dusky Dolphin	Lagenorhynchus obscurus	Delphinidae	1	1	-23.6644	-70.4041	2019-04-26	4	2019	Antofagasta
Burmeister's porpoise	Phocoena spinipinnis	Phocoenidae	1	1	-44.5144	-72.6086	2019-04-26	4	2019	Aysén
Burmeister's porpoise	Phocoena spinipinnis	Phocoenidae	1	1	-27.0844	-70.8433	2019-05-04	5	2019	Atacama
Long-finned Whale	Globicephala melas	Delphinidae	1	1	-30.302	-71.5947	2019-05-06	5	2019	Coquimbo
Long-finned Whale	Globicephala melas	Delphinidae	1	1	-30.7856	-71.7222	2019-05-15	5	2019	Coquimbo
Dusky Dolphin	Lagenorhynchus obscurus	Delphinidae	1	1	-25.3834	-70.4554	2019-05-20	5	2019	Antofagasta
Dusky Dolphin	Lagenorhynchus obscurus	Delphinidae	1	1	-23.4637	-70.4956	2019-06-03	6	2019	Antofagasta
Common Bottlenose Dolphin	Tursiops truncatus	Delphinidae	1	1	-23.1001	-70.4627	2019-06-03	6	2019	Antofagasta
Dwarf Sperm Whale	Kogia sima	Kogidae	1	1	-32.2708	-71.4725	2019-06-23	6	2019	Valparaíso
Burmeister's porpoise	Phocoena spinipinnis	Phocoenidae	1	1	-20.6602	-70.1843	2019-06-25	6	2019	Tarapacá
Burmeister's porpoise	Phocoena spinipinnis	Phocoenidae	1	1	-29.9564	-71.2747	2019-06-26	6	2019	Coquimbo
Risso's Dolphin	Grampus griseus	Delphinidae	1	1	-33.2907	-71.6552	2019-07-22	7	2019	Valparaíso
Fin Whale	Balaenoptera physalus	Balaenopteridae	1	1	-40.0483	-73.6658	2019-07-22	7	2019	Los Ríos
Dwarf Sperm Whale	Kogia sima	Kogidae	1	1	-36.9435	-73.1511	2019-07-27	7	2019	Biobío
	Undetermined		1	1	-43.2497	-79.9003	2019-08-09	8	2019	Los Lagos
Southern Right Whale	Eubalaena australis	Balaenidae	2	1	-23.5822	-70.3953	2019-08-12	8	2019	Antofagasta
Common Bottlenose Dolphin	Tursiops truncatus	Delphinidae	2	1	-39.9439	-73.3825	2019-09-11	9	2019	Los Ríos
Common Bottlenose Dolphin	Tursiops truncatus	Delphinidae	1	1	-39.8869	-73.4292	2019-09-12	9	2019	Los Ríos
Common Bottlenose Dolphin	Tursiops truncatus	Delphinidae	1	1	-39.9433	-73.3853	2019-09-13	9	2019	Los Ríos
Common Bottlenose Dolphin	Tursiops truncatus	Delphinidae	1	1	-39.9197	-73.4056	2019-09-13	9	2019	Los Ríos
Dwarf Sperm Whale	Kogia sima	Kogidae	1	1	-28.4581	-71.2106	2019-10-01	10	2019	Atacama
Common Bottlenose Dolphin	Tursiops truncatus	Delphinidae	1	1	-39.9373	-73.3957	2019-10-02	10	2019	Los Ríos
Short-beaked Common Dolphin	Delphinus delphis	Delphinidae	1	1	-20.2162	-70.1581	2019-10-15	10	2019	Tarapacá
Dusky Dolphin	Lagenorhynchus obscurus	Delphinidae	1	1	-20.2956	-70.1295	2019-10-18	10	2019	Tarapacá
Spinner dolphin	Stenella longirostris	Delphinidae	1	1	-20.3352	-70.1517	2019-10-19	10	2019	Tarapacá
Burmeister's porpoise	Phocoena spinipinnis	Phocoenidae	1	1	-29.9436	-71.29	2019-10-26	10	2019	Coquimbo
	Undetermined		1	1	-46.6867	-75.1906	2019-11-01	11	2019	Aysén
Sperm Whale	Physeter macrocephalus	Physiteridae	1	1	-39.0216	-73.2794	2019-11-16	11	2019	Araucanía
Burmeister's porpoise	Phocoena spinipinnis	Phocoenidae	1	1	-34.7856	-72.05	2019-11-19	11	2019	O'Higgins
Fin Whale	Balaenoptera physalus	Balaenopteridae	1	1	-23.5236	-70.4111	2019-12-01	12	2019	Antofagasta
Burmeister's porpoise	Phocoena spinipinnis	Phocoenidae	1	1	-29.8464	-71.2786	2019-12-06	12	2019	Coquimbo
Humpback Whale	Megaptera novaeangliae	Balaenopteridae	1	1	-42.1258	-74.0478	2019-12-12	12	2019	Los Lagos
	Undetermined		1	1	-20.2049	-70.1579	2019-12-23	12	2019	Tarapacá
Pygmy Sperm Whale	Kogia breviceps	Kogidae	1	1	-30.1724	-71.3852	2020-01-03	1	2020	Coquimbo
Burmeister's porpoise	Phocoena spinipinnis	Phocoenidae	1	1	-30.1753	-71.3876	2020-01-03	1	2020	Coquimbo
Burmeister's porpoise	Phocoena spinipinnis	Phocoenidae	1	1	-23.4653	-70.485	2020-01-09	1	2020	Antofagasta
Burmeister's porpoise	Phocoena spinipinnis	Phocoenidae	1	1	-32.8706	-71.5119	2020-01-14	1	2020	Valparaíso
Burmeister's porpoise	Phocoena spinipinnis	Phocoenidae	1	1	-33.6142	-71.6285	2020-01-15	1	2020	Valparaíso
Burmeister's porpoise	Phocoena spinipinnis	Phocoenidae	1	1	-42.8925	-73.4773	2020-01-19	1	2020	Los Lagos
Fin Whale	Balaenoptera physalus	Balaenopteridae	1	1	-32.2842	-71.4728	2020-01-22	1	2020	Valparaíso
Burmeister's porpoise	Phocoena spinipinnis	Phocoenidae	1	1	-23.0447	-70.4975	2020-01-24	1	2020	Antofagasta
Chilean Dolphin	Cephalorhynchus eutropia	Delphinidae	1	1	-36.5389	-72.9331	2020-01-26	1	2020	Biobío
Burmeister's porpoise	Phocoena spinipinnis	Phocoenidae	1	1	-23.0661	-70.3797	2020-01-28	1	2020	Antofagasta
Risso's Dolphin	Grampus griseus	Delphinidae	1	1	-29.2894	-71.5287	2020-01-28	1	2020	Coquimbo
